# Supplementary material for: P450 Fusion Protein Expressed in E. coli for Regioselective Hydroxylation of Flavonoids
Source: Molecules. 2026 Jun 22;31(12):2189. doi: 10.3390/molecules31122189 (PMC13304987; doi:10.3390/molecules31122189)
Supplement: Supplementary file 1 [file molecules-31-02189-s001.zip]

Archive with 1 entries (1 files):
- molecules-4286958-supplementary.pdf
